# Supplementary material for: Genome Wide DNA Methylation Profiles Provide Clues to the Origin and Pathogenesis of Germ Cell Tumors
Source: PLoS One. 2015 Apr 10;10(4):e0122146. doi: 10.1371/journal.pone.0122146 (PMC4479500; doi:10.1371/journal.pone.0122146)
Supplement: S4 Table — Also see S6 Fig for a visual representation of the methylation status at the ICRs if covered by the 450K array (21/28). (CSV) [file pone.0122146.s010.csv]

start	end	width	chr	name	n.probes	expressed.allele	evidence
68516290	68516333	44	1	DIRAS3	0	Unknown	https://atlas.genetics.kcl.ac.uk/ (all human DMRs, liftover hg18-->hg19 on UCSC), restriction enzyme digest (http://www.ncbi.nlm.nih.gov/pubmed/11418188)
89618367	89620597	2231	4	NAP1L5	7	Paternal	https://atlas.genetics.kcl.ac.uk/ (all human DMRs, liftover hg18-->hg19 on UCSC), high CG content region; paternally expressed (http://www.ncbi.nlm.nih.gov/pubmed/17291163), http://igc.otago.ac.nz/
144328917	144329947	1031	6	ZAC/HYMAI, ZAC1	7	Paternal	http://igc.otago.ac.nz/, https://atlas.genetics.kcl.ac.uk/ (all human DMRs, liftover hg18-->hg19 on UCSC), Bisulfite (http://www.ncbi.nlm.nih.gov/pubmed/17341487), Bisulfite (http://www.ncbi.nlm.nih.gov/pubmed/15888726)
50849753	50850871	1119	7	GRB10, GB10	7	Paternal	https://atlas.genetics.kcl.ac.uk/ (all human DMRs, liftover hg18-->hg19 on UCSC), Somatic only; bisulfite, no primers given: whole CGI likely (http://www.ncbi.nlm.nih.gov/sites/entrez?db=pubmed&term=12700169[UID]), http://igc.otago.ac.nz/
94284859	94286557	1699	7	SGCE, PEG10	7	Paternal	http://igc.otago.ac.nz/, https://atlas.genetics.kcl.ac.uk/ (all human DMRs, liftover hg18-->hg19 on UCSC), bisulfite F: GTGTTATGTTTTATAAATAGATAAG, R: AACTCATATACCTCTACAATTC (http://www.ncbi.nlm.nih.gov/pubmed/18480470)
130130740	130133111	2372	7	MEST	7	Paternal	http://igc.otago.ac.nz/, https://atlas.genetics.kcl.ac.uk/ (all human DMRs, liftover hg18-->hg19 on UCSC), Bisulfite (http://www.ncbi.nlm.nih.gov/pubmed/10958657)
141107838	141110984	3147	8	PEG13	7	Paternal	https://atlas.genetics.kcl.ac.uk/ (all human DMRs, liftover hg18-->hg19 on UCSC), CGI; KCNK9 maternal expression (http://www.ncbi.nlm.nih.gov/pubmed/17704508)
121577530	121578385	856	10	INPP5F_V2	7	Paternal	https://atlas.genetics.kcl.ac.uk/ (all human DMRs, liftover hg18-->hg19 on UCSC), CGI; paternally expressed (http://www.ncbi.nlm.nih.gov/pubmed/17291163)
2019368	2019728	361	11	H19/IGF2	7	Maternal	https://atlas.genetics.kcl.ac.uk/ (all human DMRs, liftover hg18-->hg19 on UCSC), Somatic only; Bisulfite (http://www.ncbi.nlm.nih.gov/pubmed/10729220)
2020834	2023499	2666	11	H19/IGF2, IGF/H19.ICR	7	Maternal	https://atlas.genetics.kcl.ac.uk/ (all human DMRs, liftover hg18-->hg19 on UCSC), Somatic only; Bisulfite (http://www.ncbi.nlm.nih.gov/pubmed/18358696), Somatic only; Bisulfite (http://www.ncbi.nlm.nih.gov/pubmed/10729220), incl. Sperm; Enzyme digest and bisulfite (http://www.ncbi.nlm.nih.gov/pubmed/10506193), Bisulfite (http://www.ncbi.nlm.nih.gov/pubmed/18039680), Bisulfite (http://www.ncbi.nlm…
2154283	2154956	674	11	IGF2.DMR2	7	Paternal	http://igc.otago.ac.nz/, http://www.ncbi.nlm.nih.gov/pubmed/19502451
2169466	2169639	174	11	IGF2.DMR0	0	Paternal	http://igc.otago.ac.nz/, http://www.ncbi.nlm.nih.gov/pubmed/19502451
2720535	2722187	1653	11	KCNQ1OT1	7	Paternal	https://atlas.genetics.kcl.ac.uk/ (all human DMRs, liftover hg18-->hg19 on UCSC), enzyme digest (http://www.ncbi.nlm.nih.gov/pubmed/16321503), enzyme digest (http://www.ncbi.nlm.nih.gov/pubmed/10393948), Bisulfite (http://www.ncbi.nlm.nih.gov/pubmed/18039680), bisulfite (http://www.ncbi.nlm.nih.gov/pubmed/16321503)
32453776	32455394	1619	11	WT1.ARR, WT1-AS	7	Paternal, Unknown	http://igc.otago.ac.nz/, http://www.ncbi.nlm.nih.gov/pubmed/14681303, https://atlas.genetics.kcl.ac.uk/ (all human DMRs, liftover hg18-->hg19 on UCSC), restriction enzyme digest (http://www.ncbi.nlm.nih.gov/pubmed/10811108 and http://www.ncbi.nlm.nih.gov/pubmed/14681303)
101275673	101275982	310	14	GTL2/DLK1	0	Maternal	https://atlas.genetics.kcl.ac.uk/ (all human DMRs, liftover hg18-->hg19 on UCSC), Bisulfite (http://www.ncbi.nlm.nih.gov/pubmed/18176563)
101277171	101277556	386	14	GTL2/DLK1, MEG3.CpG1	0	Maternal	https://atlas.genetics.kcl.ac.uk/ (all human DMRs, liftover hg18-->hg19 on UCSC), Bisulfite (http://www.ncbi.nlm.nih.gov/pubmed/18628527), http://igc.otago.ac.nz/, http://www.ncbi.nlm.nih.gov/pubmed/16439445, Bisulfite (http://www.ncbi.nlm.nih.gov/pubmed/17213841)
101290502	101290787	286	14	MEG3.CpG2	7	Maternal	http://igc.otago.ac.nz/, http://www.ncbi.nlm.nih.gov/pubmed/16439445
101294222	101294655	434	14	MEG3.CTCF	7	Maternal	http://igc.otago.ac.nz/, http://www.ncbi.nlm.nih.gov/pubmed/16439445
23931560	23932547	988	15	NDN	7	Paternal	https://atlas.genetics.kcl.ac.uk/ (all human DMRs, liftover hg18-->hg19 on UCSC), somatic-only bisulfite (primers don't work w/ BiSearch; http://www.ncbi.nlm.nih.gov/pubmed/15247330)
25199934	25200343	410	15	SNURF/SNRPN, SNURF-SNRPN	7	Paternal	https://atlas.genetics.kcl.ac.uk/ (all human DMRs, liftover hg18-->hg19 on UCSC), Bisulfite (http://www.ncbi.nlm.nih.gov/pubmed/18039680), http://igc.otago.ac.nz/, http://www.ncbi.nlm.nih.gov/pubmed/14500540, bisulfite iF: AGGGAAxTTCyGGATTTTTGTATTG, R: ACCACCRACACTxAGyTAACCTTACC (http://www.ncbi.nlm.nih.gov/pubmed/14500540)
25213079	25213229	151	15	SNRPN.exon1	0	Paternal	http://igc.otago.ac.nz/, http://www.ncbi.nlm.nih.gov/nuccore/U41384 (seems to be exon 3, SNURF/SNRPN contains exon 1)
44554880	44556671	1792	18	TCEB3C	7	Unknown	https://atlas.genetics.kcl.ac.uk/ (all human DMRs, liftover hg18-->hg19 on UCSC), Southern blot (ovarian teratomas (OT) vs complete hydatidiform moles (CHM)); fully methylated in fetal somatic and adult tissues (http://www.ncbi.nlm.nih.gov/pubmed/11932239); intronic retrogene; maternal(?!) expression in brain and placenta
57351728	57352173	446	19	ZIM2	7	Paternal	https://atlas.genetics.kcl.ac.uk/ (all human DMRs, liftover hg18-->hg19 on UCSC), Bisulfite (http://www.ncbi.nlm.nih.gov/pubmed/18039680)
57630348	57630725	378	19	USP29	7	Paternal	https://atlas.genetics.kcl.ac.uk/ (all human DMRs, liftover hg18-->hg19 on UCSC), restriction enzyme digest and bisulfite (http://www.ncbi.nlm.nih.gov/pubmed/19397955); testis-specific
30135077	30135292	216	20	MCTS2	7	Paternal	https://atlas.genetics.kcl.ac.uk/ (all human DMRs, liftover hg18-->hg19 on UCSC), CGI; paternally expressed (http://www.ncbi.nlm.nih.gov/pubmed/17291163)
36147118	36151058	3941	20	NNAT	7	Paternal	https://atlas.genetics.kcl.ac.uk/ (all human DMRs, liftover hg18-->hg19 on UCSC), Somatic only; Bisulfite (http://www.ncbi.nlm.nih.gov/sites/entrez?Db=pubmed&Cmd=ShowDetailView&TermToSearch=11543638)
42141922	42141927	6	20	L3MBTL	0	Unknown	https://atlas.genetics.kcl.ac.uk/ (all human DMRs, liftover hg18-->hg19 on UCSC), restriction digest; somatic only; http://www.ncbi.nlm.nih.gov/pubmed/15123827
57464743	57464960	218	20	GNAS-EXON1A	0	Maternal	https://atlas.genetics.kcl.ac.uk/ (all human DMRs, liftover hg18-->hg19 on UCSC), Bisulfite (http://www.ncbi.nlm.nih.gov/pubmed/18039680)
